# Supplementary material for: Reaction of N-Acetylcysteine with Cu2+: Appearance of Intermediates with High Free Radical Scavenging Activity: Implications for Anti-/Pro-Oxidant Properties of Thiols
Source: Int J Mol Sci. 2022 May 31;23(11):6199. doi: 10.3390/ijms23116199 (PMC9181168; doi:10.3390/ijms23116199)
Supplement: Supplementary file 1 [file ijms-23-06199-s001.zip]

Archive with 1 entries (1 files):
- ijms-1734599-supplementary.pdf
